# Supplementary material for: Molecular Characterization and Antibacterial Resistance Determination of Escherichia coli Isolated from Fresh Raw Mussels and Ready-to-Eat Stuffed Mussels: A Major Public Health Concern
Source: Pathogens. 2024 Jun 24;13(7):532. doi: 10.3390/pathogens13070532 (PMC11279604; doi:10.3390/pathogens13070532)
Supplement: Supplementary file 1 [file pathogens-13-00532-s001.zip]

Archive with 1 entries (1 files):
- pathogens-3007966-supplementary.pdf
